# Supplementary material for: Facile One-Pot Preparation of Self-Assembled Hyaluronate/Doxorubicin Nanoaggregates for Cancer Therapy
Source: Biomimetics (Basel). 2025 Feb 6;10(2):91. doi: 10.3390/biomimetics10020091 (PMC11853142; doi:10.3390/biomimetics10020091)
Supplement: Supplementary file 1 [file biomimetics-10-00091-s001.zip]

Archive with 1 entries (1 files):
- biomimetics-3382588-supplementary.pdf
